# Supplementary material for: A five-gene reverse transcription-PCR assay for pre-operative classification of breast fibroepithelial lesions
Source: Breast Cancer Res. 2016 Mar 9;18:31. doi: 10.1186/s13058-016-0692-6 (PMC4784364; doi:10.1186/s13058-016-0692-6)
Supplement: Additional file 1: — Supplementary tables. Table S1 Details of 48 samples from 38 patients constituting the training cohort. Table S2 Primers designed for potential differentiating genes and normalization genes. Table S3 Significant genes differentially expressed between fibroadenomas (FAs) and phyllodes tumors (PTs). Table S4 Correlation between expression profiling and qPCR assays based on a pilot run of six representative samples. Genes with good correlation value (r ≥ 0.6) were subjected to testing on remaining 40 samples. (XLSX 59 kb) [file 13058_2016_692_MOESM1_ESM.xlsx]

## Sheet: Suppl Table 1
Suppl Table 1 Details of 48 samples from 38 patients constituting the training cohort
Patient	Core biopsy sample ID	Surgical excision sample ID	Diagnosis	Age	Ethnicity	Tumor size (surgical excisions only, mm)
1	CB3	PT13	Benign phyllodes tumor	46	Chinese	90
2	CB4	PT14	Benign phyllodes tumor	61	Others	115
3	CB5	PT20	Benign phyllodes tumor	36	Indian	67
4	CB6	PT22	Borderline phyllodes tumor	59	Chinese	28
5	CB7	PT24	Malignant phyllodes tumor	44	Malay	220
6	CB9	FA24	Complex fibroadenoma	80	Chinese	20
7	CB12	FA27	Simple fibroadenoma	30	Chinese	20
8	CB13	FA30	Simple fibroadenoma	41	Chinese	20
9	CB14	FA31	Simple fibroadenoma	22	Chinese	30
10	CB16	FA33	Simple fibroadenoma	35	Others	17
11	CB2	-	Benign phyllodes tumor	19	Chinese	Not available
12	CB15	-	Simple fibroadenoma	37	Chinese	Not available
13	-	FA5	Simple fibroadenoma	17	Indian	35
14	-	FA6	Simple fibroadenoma	18	Indian	20
15	-	FA12	Simple fibroadenoma	20	Chinese	40
16	-	FA14	Simple fibroadenoma	38	Others	25
17	-	FA15	Simple fibroadenoma	27	Chinese	40
18	-	FA16	Simple fibroadenoma	39	Chinese	25
19	-	FA17	Simple fibroadenoma	37	Others	50
20	-	FA18	Simple fibroadenoma	18	Chinese	16
21	-	FA23	Complex fibroadenoma	31	Others	25
22	-	FA25	Complex fibroadenoma	28	Chinese	24
23	-	FA26	Complex fibroadenoma	41	Chinese	25
24	-	FA28	Simple fibroadenoma	54	Chinese	35
25	-	FA29	Simple fibroadenoma	52	Chinese	15
26	-	PT1	Benign phyllodes tumor	39	Malay	65
27	-	PT2	Benign phyllodes tumor	44	Chinese	80
28	-	PT3	Benign phyllodes tumor	31	Chinese	27
29	-	PT5	Benign phyllodes tumor	18	Others	75
30	-	PT8	Benign phyllodes tumor	53	Others	27
31	-	PT15	Benign phyllodes tumor	54	Chinese	25
32	-	PT16	Benign phyllodes tumor	22	Chinese	35
33	-	PT18	Benign phyllodes tumor	26	Chinese	90
34	-	PT19	Benign phyllodes tumor	27	Malay	45
35	-	PT21	Borderline phyllodes tumor	64	Chinese	Not available
36	-	PT23	Malignant phyllodes tumor	58	Chinese	80
37	-	PT25	Borderline phyllodes tumor	43	Chinese	30
38	-	PT26	Malignant phyllodes tumor	47	Malay	50

## Sheet: Suppl Table 2
Suppl Table 2 Primers designed for potential differentiating genes and normalization genes
Gene name	Accession number provided by WG-DASL	Accession number used for primer design	Forward primer sequence	Reverse primer sequence	Amplicon size
ABCA8	NM_007168.2	NM_007168.2	CCT GGC GGA CAG GAA AGT ATT	GAA GAG CCC GCG CAC TTT AG	57
ADH1B	NM_000668.3	NM_000668.5	TCG CAT TAA GAT GGT GGC TGT	CCA CGT GGT CAT CTG TGT GA	50
ADH1C	NM_000669.3	NM_000669.3	GTT CGC ATT AAG ATG GTG GCT G	GTT GCC ACT AAC CAC ATG CT	63
APOD	NM_001647.2	NM_001647.3	CTG CAT CCA GGC CAA CTA CTC	GTT CCA TCA GCT CTC AAC TCC T	78
C2orf40	NM_032411.1	NM_032411.2	AAC GAG AAG CAC CTG TTC CAA	GCT TTA TTC TCA TCA ACG GCC A	55
CALML5	NM_017422.3	NM_017422.4	GGC CCA GCT AAG GAA ACT CAT	CTC CTG GAA GCT GAT TTC GC	67
CCL19	NM_006274.2	NM_006274.2	ACC TCA GCC AAG ATG AAG CG	CCT CTG CAC GGT CAT AGG TT	51
CH25H	NM_003956.2	NM_003956.3	ATG GAG TTC TTC GTG TGG CA	CTT GTG GAA GGT GCG GTA CA	66
CHST1	NM_003654.2	NM_003654.5	CTC TTT GAC CTC ACC CCT TGG	TTC CAG GAA CAT TGC ATG GC	66
COL17A1	NM_130778.1	NM_000494.3	CTT GCC GGG AAC CTC CTA TG	AAT TCA GAC CCT CGC AGC AA	54
CTHRC1	NM_138455.2	NM_138455.3	GGT GGT GGA CCT GTA TAA TGG A	GTC TCG ACC AGG CAC TCC T	61
CYP1B1	NM_000104.2	NM_000104.3	CTT CAC CAG GTA TCC TGA TGT GC	CAT ACA AGG CAG ACG GTC CC	82
DAPL1	NM_001017920.1	NM_001017920.2	CGC ACT GGA GAA GCT CAA CTA	GGG TTT TTG ATG CGC CAT GT	61
DPYSL4	NM_006426.1	NM_006426.2	GGA TCA CGA GTG ACC GCC TT	TCG TCA TTC ACG ATC CTC CC	52
FN1	NM_212474.1	NM_054034.2	TCG CAG CTT CGA GAT CAG TG	GAC GCT TGT GGA ATG TGT CG	70
GAGE2B	NM_001098411.3	NM_001098411.3	TCA TCT GTG TGA AAT ATG AGT TGG C	GGC TCT ACG TAG CGT CTT GG	71
GCNT2	NM_145649.2	NM_001491.2	CTG CCA CGG CCA CTA TGT A	CCA GCC ACT TTA AGT CTC CGT	62
GRB7	NM_005310.2	NM_001030002.2	ACC TCT AAG GAT CCG AGG CA	ACC ACG TAC ACG TTG GAC TC	65
HEPACAM2	NM_198151.1	NM_198151.1	TTC CAG GAT TCC AAG CAG GT	GCA AAT CTT GCC CCG ATA CAC	59
HOXD13	NM_000523.2	NM_000523.3	CTT CCT TTC CAG GGG ATG TGG	CCC TCT TCG GTA GAC GCA C	59
KIF15	NM_020242.1	NM_020242.2	ATC TCA GGT TAG AAA ACG AAA AGC	TAG GAA TCC TGT AGG CAG GC	58
KIF20A	NM_005733.1	NM_005733.2	ACG ATT CAA GGT ACC ATC AAG GA	ATT GAA GAT CAG CGC CAG GG	63
LAMB1	NM_002291.1	NM_002291.2	GCT TTC AGT TTC TTA GCC CTG TG	CGC AGC CGT AGC TGA ACT	70
LHX2	NM_004789.3	NM_004789.3	AGT CGG AGC TCA CCT GTT TC	AGA GAA GCG CCT GTA GTA GTC	71
MMP3	NM_002422.3	NM_002422.3	TGC AGT TAG AGA ACA TGG AGA CTT	AGG CAT GGG CCA AAA CAT TTC	65
NEFL	NM_006158.1	NM_006158.4	TTG CAG CTT ACA GGA AAC TCT TG	CTG GTG AAA CTG AGT CGG GT	55
NPTX2	NM_002523.1	NM_002523.2	CTG GAG CGA GGC AAT AGC G	GTG GGA GGG ACA CCT TGA AC	58
OR5P3	NM_153445.1	NM_153445.1	ATG GGG ACT GGA AAT GAC ACC	ATC CTC AGA TAA CCC CAA AAG AGT	60
PRAME	NM_206956.1	NM_206955.1	TCC AGA GAC AAC TTC GCG G	CCA CGC ACG TCT GAG AGT AAT A	75
RORC	NM_001001523.1	NM_005060.3	CCT GAC AGA GAT AGA GCA CCT G	CCC TGT AGG ACT TGC AGA CG	50
SCARA5	NM_173833.3	NM_173833.5	TTC ATC TTA GCA GTG TCC AGG C	GTT CAC ATT GCG AGT CAG GG	69
SERHL2	NM_014509.3	NM_014509.4	CCT CTT CTC CCG CAA GAC TTT TA	CTG TAA TGG GAC GAG AGC CC	71
SHISA2	NM_001007538.1	NM_001007538.1	TCG GCA GTG CCC ATC TAC G	ACA AAC ACG GAG CCA ACA ATG	50
SPAG11B	XM_943161.1	NM_016512.3	TAC CAA GTG CAC ATC TCT CAC C	AGG CCC TAA AAA GTC CAC ACA	72
SPC25	NM_020675.3	NM_020675.3	CCT GCC TGC GAA GCA TTG TC	TCG AAA AGT GCC AGT TCG TCC	56
SYNGAP1	NM_006772.1	NM_006772.2	GCC CCC TTC AGA GAT GTA CG	ACG TAT TGG GTT CGG TGC AT	50
TESC	NM_017899.1	NM_017899.3	TGT TCC ACA TGT ACG ACT CGG	GCT CCT CGA CCA CAT TTC GAT	72
TP63_v1*	NM_001114979.1	NM_001114979.1	AGC AGC AAG TTT CGG ACA GT	CGA AAC GGG CGC TTC GTA	55
TP63_v2*	NM_001114981.1	NM_001114981.1	ATT GCA GCA TTG TCA GGA TCT GG	GAT CGC ATG TCG AAA TTG CTC A	61
TRERF1	NM_033502.1	NM_033502.2	AGG AGT GTG GCA AAG TCT TCT T	CTC CTG CTG CCT GTG AGT TT	71
TRIM29	NM_012101.2	NM_012101.3	AAG CAG ACT ATG CTG TCT CAC T	ATC CCG TTG CCT TTG TTG AC	56
UBE2C	NM_181800.1	NM_007019.3	GGC AAA AGG CTA CAG CAG GA	TCA GGG AAG GCA GAA ATC CC	71
UHRF1	NM_013282.2	NM_013282.3	TAC GAC GAC TAC CCG GAG AA	GGA CGT CCC TGG AGT TCA TC	52
RMRPϮ	NR_003051.2	NR_003051.3	CAG AGA GTG CCA CGT GCA TA	TAC GCT TCT TGG CGG ACT TT	70
RPL18Ϯ	NM_000979.2	NM_000979.3	AGA GGT GTA CCG GCA TTT CG	GTA GGG TTT GGT GTG GCT GT	61
RPLP2Ϯ	NM_001004.2	NM_001004.3	ACC GGC TCA ACA AGG TTA TCA	CTG GGC AAT GAC GTC TTC AA	62
SNORA61Ϯ	NR_002987.1	NR_002987.1	TCC TGA TCC CTT TCC CAT CG	TCC TCC TTT TAC GAC CAC CA	57
SNORA45Ϯ	NR_002977.1	NR_002977.1	CTT GTC CTG GTG TGC TAG AGT	CCC CCA CCA GTG AAT CAA GA	61
*refers to different variants of the same gene
Ϯ normalization genes

## Sheet: Suppl Table 3
Suppl Table 3 Significant genes differentially expressed between fibroadenomas (FA) and phyllodes tumors (PT)
	Gene name	Accession number	Fold change	q-value	Mean(FA)	Mean(PT)
1	CCL19*	NM_006274.2	0.238	0	6401.37	1462
2	HEPACAM2*	NM_198151.1	0.297	0	3357.07	1204.56
3	PRAME*	NM_206956.1	3.219	0	271.22	2356.54
4	ADH1B*	NM_000668.3	0.317	0	1555.38	361.27
5	LHX2*	NM_004789.3	3.017	0	192.15	873.55
6	SCGB3A1	NM_052863.2	0.342	0	4349.65	1425.53
7	MAGEA4	NM_002362.4	2.622	0	98.31	682.85
8	C11orf87	NM_207645.1	2.603	0	290.63	1187.03
9	SCARA5*	NM_173833.3	0.384	0	5991.51	2661.17
10	CALML5*	NM_017422.3	0.388	0	3366.04	1500.41
11	ABCA8*	NM_007168.2	0.394	0	5788.98	2538.1
12	C10orf65	NM_138413.2	0.396	0	1356.3	476.13
13	OR5P2	NM_153444.1	0.401	0	2461.5	931.51
14	HIST2H3C	NM_021059.2	2.492	0	410.84	1621.87
15	ADAMTS14	NM_139155.2	2.479	0	332.15	1041.68
16	ADH1C*	NM_000669.3	0.414	0	1476.03	496.99
17	DAPL1*	NM_001017920.1	0.415	0	1533.29	596.97
18	CYP1B1*	NM_000104.2	0.416	0	3070.42	1223.42
19	RORC*	NM_001001523.1	0.416	0	3369.06	1315.81
20	INS-IGF2	NM_001042377.1	2.395	0	1499.89	5149.56
21	FBLN2	NM_001004019.1	0.42	0	1819.3	621.23
22	HMX1	NM_018942.1	2.35	0	636.45	2066.76
23	TOX3	NM_001080430.1	0.429	0	1554.7	549.13
24	UCN2	NM_033199.3	2.315	0	201.58	808.36
25	NPTX2*	NM_002523.1	2.307	0	534.04	2133.35
26	C1orf116	NM_023938.4	0.45	0	6447.65	2744.49
27	SLCO2A1	NM_005630.1	0.451	0	2419.34	1179.4
28	SPAG11B*	XM_943161.1	2.205	0	263.95	1319.11
29	CHST1*	NM_003654.2	2.193	0	463.73	1758.28
30	GATA4	NM_002052.2	2.17	0	420.22	1044.98
31	FOXL2	NM_023067.2	2.163	0	298.64	851.84
32	C11orf9	NM_013279.1	2.153	0	2178.75	4718.14
33	PTK6	NM_005975.2	0.469	0	1625.63	594.36
34	ALDH3A1	NM_000691.3	0.476	0	1132.51	473.22
35	SLC6A10P	NM_198857.1	2.098	0	836.63	2446.74
36	DMD	NM_004006.1	0.477	0	4006.48	1884.54
37	FOLR1	NM_016724.1	0.48	0	3346.14	1464.66
38	COL17A1*	NM_130778.1	0.48	0	5408.73	2820.7
39	BMPER	NM_133468.3	2.078	0	442.89	1332.98
40	TP63*	NM_001114981.1	0.482	0	3334.56	1749.94
41	OR5P3*	NM_153445.1	0.483	0	3498.35	1615.77
42	CEP55	NM_018131.3	2.068	0	620.51	1605.08
43	UBE2C*	NM_181800.1	2.037	0	1083.86	3086.79
44	RERGL	NM_024730.2	0.491	0	8754.38	4200.75
45	CHRDL1	NM_145234.2	0.493	0	964.7	434.81
46	HIST2H3A	NM_001005464.2	2.023	0	1125.74	2996.04
47	ARHGAP28	NM_001010000.1	2.016	0	402.8	998.87
48	RAB26	NM_014353.4	0.499	0	2454.81	1086.37
49	ITPKA	NM_002220.1	1.983	0	364.95	1256.14
50	PIP5K1B	NM_003558.1	0.505	0	2060.46	874.85
51	OVOL2	NM_021220.2	0.508	0	3404.75	1731.3
52	DPYSL4*	NM_006426.1	1.964	0	2600.24	6029.72
53	GOLSYN	NM_017786.2	0.51	0	1196.96	649.42
54	HAO2	NM_016527.2	1.935	0	1094.93	2343.37
55	ODF3B	NM_001014440.2	0.517	0	2348.32	975.5
56	TRIO	NM_007118.2	1.931	0	983.89	2450.63
57	OMD	NM_005014.1	0.518	0	2132.7	1094.13
58	CCR6	NM_031409.2	0.518	0	4754.45	1956.59
59	TP63*	NM_001114979.1	0.519	0	2294.56	1109.4
60	SNORD114-11	NR_003204.1	1.925	0	853.71	1982.01
61	SCN2A	NM_021007.2	0.52	0	1381.68	678.87
62	GNAO1	NM_138736.1	0.522	0	2558.56	1387.49
63	MYH11	NM_001040114.1	0.524	0	10978.8	5947.62
64	NUF2	NM_031423.2	1.906	0	502.69	1134.83
65	SORBS2	NM_003603.4	0.525	0	2705.25	1260.39
66	DMKN	NM_033317.2	0.53	0	5553.01	2875.06
67	C2orf40*	NM_032411.1	0.533	0	7163.03	3881.54
68	SNORD113-2	NR_003230.1	1.86	0	2249.67	4955.17
69	ICA1	NM_004968.2	0.539	0	4094.35	2054.05
70	TRPV6	NM_018646.2	0.539	0	7207.76	3483.6
71	CX3CR1	NM_001337.3	0.543	0	2914.17	1294.22
72	TRIM29*	NM_058193.1	0.55	0	2676.62	1509.53
73	RORC*	NM_005060.3	0.55	0	1132.56	512.31
74	BNC2	NM_017637.4	1.814	0	672.28	1526.15
75	CCL14	NM_032962.2	0.553	0	5609.28	2625.91
76	HIST1H2BO	NM_003527.4	1.807	0	903.41	2227.12
77	BIK	NM_001197.3	0.553	0	4113.72	2168.46
78	TPD52	NM_005079.2	0.555	0	4477.83	2471.86
79	ERBB3	NM_001005915.1	0.557	0	2492.09	1233.05
80	CPXM2	NM_198148.1	0.558	0	1485.83	730.76
81	KIF15*	NM_020242.1	1.771	0	845.62	1986.7
82	C9orf61	NM_004816.2	0.567	0	6350.94	3483.51
83	CH25H*	NM_003956.2	1.758	0	3249.49	6596.97
84	LOC387882	NM_207376.1	1.733	0	2506.29	5511.78
85	CDC2	NM_033379.2	1.727	0	374.19	890.73
86	SPRY4	NM_030964.2	1.727	0	682.61	1601.01
87	BCORL1	NM_021946.2	1.711	0	578.68	1252.48
88	VASH2	NM_024749.2	1.695	0	868.19	1860.94
89	APOD*	NM_001647.2	0.597	0	27261.9	14662.5
90	SNORD114-2	NR_003194.1	1.654	0	941.93	1938.27
91	HIST1H2AB	NM_003513.2	1.649	0	998.86	2066.51
92	IFIT2	NM_001547.3	0.608	0	1615.48	834.68
93	DPP4	NM_001935.3	0.613	0	1642.02	867.59
94	DMPK	NM_001081563.1	1.624	0	544.62	1072.5
95	SV2A	NM_014849.2	1.624	0	3422.85	6383.33
96	HOXA5	NM_019102.2	0.629	0	9540.64	5156.14
97	NTRK2	NM_001018065.1	0.633	0	14191.6	8187.81
98	LOC653604	NM_001025303.1	1.568	0	2227.4	4100.91
99	UCHL1	NM_004181.3	1.562	0	6265.88	11750.9
100	ARSB	NM_000046.2	1.561	0	738.12	1382.59
101	LAMB1	NM_002291.1	1.555	0	2604.77	4853.49
102	CD79A	NM_001783.2	0.645	0	11756.8	6159.25
103	FN1*	NM_212474.1	1.543	0	10854.4	19701.5
104	MAGED4	NM_001098800.1	1.535	0	3817.08	6777.09
105	COL5A2	NM_000393.2	1.528	0	5377.06	9945.28
106	CTAG1B	NM_001327.1	3.267	0.005	351.12	2708.49
107	HOXD13*	NM_000523.2	2.923	0.005	1228.7	2928.62
108	PRAME*	NM_206955.1	2.72	0.005	315.35	1564.15
109	CYTL1	NM_018659.2	2.451	0.005	215.23	1102.61
110	HMGA2	NM_001015886.1	2.388	0.005	338.52	1072.97
111	KRT3	NM_057088.1	2.242	0.005	477.76	1757.73
112	KIF20A*	NM_005733.1	2.2	0.005	621.79	1867.56
113	CKAP2L	NM_152515.2	2.153	0.005	1131.57	2246.7
114	CHD5	NM_015557.1	2.134	0.005	617.17	2465.83
115	ASPHD1	NM_181718.3	2.052	0.005	653.11	1578.02
116	CDC42	NM_044472.1	2.037	0.005	611.55	1347.53
117	WISP1	NM_003882.2	1.971	0.005	323.17	1120.21
118	TGFB2	NM_003238.1	1.965	0.005	1485.78	3583.24
119	C6orf134	NM_024909.1	1.83	0.005	1976.87	3958.66
120	NECAB2	NM_019065.2	1.826	0.005	320.83	861.02
121	HSP90B3P	NR_003130.1	1.785	0.005	2346.8	4540.93
122	MCM4	NM_182746.1	1.776	0.005	740.07	1454.59
123	FAM72D	NM_207418.2	1.774	0.005	672.94	1521.88
124	GLIS1	NM_147193.1	1.773	0.005	1621.56	3544.42
125	ARHGAP28	NM_030672.2	1.723	0.005	405.31	925.08
126	HCFC1R1	NM_001002018.1	1.682	0.005	1110.66	2362.14
127	MEX3A	NM_001093725.1	1.682	0.005	502.95	1145.83
128	UHRF1*	NM_013282.2	1.679	0.005	1364.77	2768.18
129	SRPX2	NM_014467.1	1.511	0.005	3786.75	6682.12
130	TNFRSF19	NM_148957.2	1.505	0.005	3534.15	6462.72
131	OLFM4	NM_006418.3	0.425	0.006	4922.09	1865.57
132	MYBPC1	NM_002465.2	0.442	0.006	8807.86	4325.1
133	MBP	NM_001025100.1	0.45	0.006	2337.7	1170.46
134	ITGB4	NM_001005731.1	0.496	0.006	8161.34	4380.08
135	SEMA3C	NM_006379.2	0.499	0.006	1738.78	939.67
136	TNXA	NR_001284.1	0.503	0.006	2870.44	1536.83
137	ABCA6	NM_172346.1	0.507	0.006	2887.42	1689.39
138	CDH3	NM_001793.3	0.509	0.006	1727.21	797.36
139	MMP3*	NM_002422.3	0.509	0.006	7370.34	3440.73
140	IGJ	NM_144646.2	0.525	0.006	11658	5536.68
141	MPPED2	NM_001584.1	0.53	0.006	1800.18	855.69
142	ESRP2	NM_024939.2	0.532	0.006	1396.29	806.6
143	KIAA1543	NM_001080429.1	0.533	0.006	7813.91	4351.06
144	LRRC26	XM_939320.1	0.534	0.006	21534.6	11639.5
145	CISH	NM_145071.1	0.547	0.006	1111.81	503.47
146	CD300LG	NM_145273.2	0.55	0.006	6029.22	3428.3
147	NAAA	NM_014435.2	0.554	0.006	2540.54	1383.43
148	NTF5	NM_006179.3	0.559	0.006	1552.44	873.81
149	GCNT2*	NM_001491.2	0.565	0.006	1244.85	591.56
150	BEND7	NM_152751.2	0.579	0.006	2081.16	1150.16
151	ADHFE1	NM_001077593.1	0.581	0.006	2700.68	1486.68
152	TMTC1	XM_928461.1	0.599	0.006	1775.89	950.71
153	ZNF683	NM_173574.1	0.602	0.006	1186.86	588.88
154	LAMA3	NM_000227.2	0.603	0.006	3102.16	1699.84
155	SLC44A4	NM_025257.1	0.607	0.006	1634.05	775.09
156	SPNS2	NM_001124758.1	0.608	0.006	2337.54	1176.42
157	C3	XM_941913.1	0.613	0.006	3019.27	1790.95
158	PKIB	NM_032471.4	0.615	0.006	9669.95	5673.26
159	RNF39	NM_025236.2	0.617	0.006	6629.28	3876.69
160	ZMAT1	NM_032441.1	0.628	0.006	4823.99	2857.7
161	COL8A2	NM_005202.1	0.656	0.006	1654.5	999
162	FAM113B	NM_138371.1	0.664	0.006	11107.7	6668.04
163	CTHRC1*	NM_138455.2	1.629	0.008	1876.05	4266.54
164	HOXC10	NM_017409.2	1.519	0.008	1145.45	1960.25
165	SERHL2*	NM_014509.3	0.469	0.009	3005.44	1304.93
166	IL17RE	NM_153480.1	0.481	0.009	1020.9	451.33
167	FAM46C	NM_017709.2	0.566	0.009	3404.03	1754.54
168	NTF4	NM_006179.4	0.591	0.009	1681.8	822.32
169	PDZD2	NM_178140.1	0.599	0.009	1892.49	1080.48
170	DST	NM_183380.1	0.625	0.009	6094.06	3547.3
171	FAM13AOS	NR_002806.2	0.64	0.009	1792.17	1060.99
172	NEFL*	NM_006158.1	2.235	0.011	1207.97	3800.96
173	ADAMTS14	NM_139155.1	2.147	0.011	741.49	2476.27
174	GAGE8	NM_012196.1	2.136	0.011	76.18	606.27
175	SEMA7A	NM_003612.1	1.679	0.011	466.84	1225.51
176	ADAMTS4	NM_005099.3	1.643	0.011	415.61	1061.23
177	IGDCC4	NM_020962.1	1.615	0.011	1416.17	2674.22
178	ZNF697	NM_001080470.1	1.586	0.011	1769.98	3270.23
179	KIF23	NM_138555.1	1.562	0.011	1592.93	2855.64
180	LMNA	NM_005572.2	1.556	0.011	1366.6	2708.4
181	TMEM167A	NM_174909.1	1.543	0.011	1034.23	2030.24
182	GPR144	NM_182611.1	0.399	0.012	2233.07	1377.46
183	ANXA8L1	NM_001098845.1	0.443	0.012	2553.16	1366.48
184	FGF12	NM_004113.3	0.481	0.012	3232.4	1532.51
185	PRR22	NM_153359.1	0.505	0.012	1131.53	520.07
186	B3GALT1	NM_020981.2	0.518	0.012	1950.99	987.39
187	SNCG	NM_003087.1	0.521	0.012	2253.34	1014.55
188	TJP2	NM_201629.1	0.526	0.012	1240.59	691.4
189	NSUN7	NM_024677.3	0.528	0.012	1867.16	901.46
190	CRB3	NM_139161.2	0.542	0.012	1254.51	648.64
191	GCNT2*	NM_145649.2	0.55	0.012	1919.87	908.79
192	SHROOM3	NM_020859.3	0.551	0.012	1795.73	922.72
193	MAL	NM_022440.1	0.565	0.012	949.74	390.12
194	DYNLRB2	NM_130897.1	0.569	0.012	4168.95	2474.99
195	MATN2	NM_030583.2	0.574	0.012	10052.4	6120.2
196	SOX10	NM_006941.3	0.584	0.012	9462.89	5634.6
197	PSD4	NM_012455.2	0.586	0.012	8086.61	4639.92
198	ELANE	NM_001972.2	0.592	0.012	1889.14	1072.16
199	RASSF6	NM_177532.3	0.601	0.012	4752.91	2773.06
200	IRX1	NM_024337.3	0.602	0.012	2571.54	1439
201	C5orf4	NM_016348.1	0.617	0.012	3890.59	2308.86
202	NTRK2	NM_001007097.1	0.619	0.012	11514.7	6827.91
203	NDRG2	NM_201539.1	0.63	0.012	5569.99	3347.51
204	SMOC2	NM_022138.1	0.643	0.012	4976.71	3154.28
205	PGM5	NM_021965.3	0.644	0.012	1755.43	1094.11
206	PDGFD	NM_025208.3	0.655	0.012	3886.45	2311.57
207	N4BP2L1	NM_001079691.1	0.66	0.012	6019.26	3611.31
208	EPHA1	NM_005232.3	0.661	0.012	3800.4	2364.55
209	PAGE2B	NM_001015038.1	2.368	0.013	673.59	2715.27
210	SULT2B1	NM_177973.1	0.489	0.013	1740.07	753.08
211	DUSP4	NM_001394.5	0.503	0.013	1331.3	773.25
212	FRMPD2	NM_001018071.2	0.518	0.013	1236.62	522.52
213	TSPAN7	NM_004615.2	0.541	0.013	2888.02	1471.26
214	C9orf47	NM_001001938.1	1.819	0.013	548.08	1312.29
215	C6orf134	NM_001031722.1	1.723	0.013	897.08	1932.25
216	COL12A1	NM_080645.1	1.722	0.013	539.58	1451.54
217	NR1D1	NM_021724.1	1.707	0.013	2301.41	4716.38
218	SHANK2	NM_012309.1	0.588	0.013	5854.52	3360.51
219	ABCA6	NM_080284.2	0.608	0.013	3315.73	1790.29
220	LRRC20	NM_018239.2	1.64	0.013	824.08	1772.58
221	REEP4	NM_025232.2	1.616	0.013	2039.11	3741.07
222	ERBB3	NM_001982.2	0.619	0.013	3119.59	1943.86
223	FMO2	NM_001460.2	0.62	0.013	12043	6604.46
224	SYNE2	NM_015180.3	0.622	0.013	2511.72	1472.52
225	CDCA4	NM_017955.2	1.592	0.013	3161.08	5549.14
226	CYYR1	NM_052954.2	0.644	0.013	1844.54	1083.32
227	SYNGAP1*	NM_006772.1	1.913	0.014	2589.28	4932.32
228	EMILIN1	NM_007046.1	1.776	0.014	3037.94	7187.87
229	STMN1	NM_005563.3	1.743	0.014	451.33	961.24
230	FAM38B	NM_022068.1	1.725	0.014	778.49	1721
231	RAB23	NM_016277.3	1.635	0.014	1576.94	3283.62
232	HOXA11AS	NR_002795.2	1.634	0.014	934.89	1954.07
233	TRERF1*	XM_945260.1	1.512	0.014	693.39	1212.2
234	PI16	NM_153370.2	0.448	0.015	12074.9	6681.91
235	HGD	NM_000187.2	0.515	0.015	2866.55	1752.37
236	ANXA8L2	NM_001630.2	0.517	0.015	2506.01	1527.62
237	MAPT	NM_016841.2	0.517	0.015	1483.95	822.41
238	C11orf92	NM_207429.2	0.523	0.015	1791.35	897.45
239	MIR200A	NR_029834.1	0.536	0.015	1228.69	515.17
240	TNFRSF13B	NM_012452.2	0.568	0.015	2609.63	1538.91
241	WISP3	NM_003880.2	0.57	0.015	2394.62	1393.6
242	STX19	NM_001001850.1	0.573	0.015	5365.54	2974.33
243	STRC	NM_153700.2	0.589	0.015	1667.49	859.88
244	IL20RA	NM_014432.2	0.599	0.015	1343.94	768.76
245	GGT6	NM_153338.1	0.6	0.015	2952.64	1700.81
246	WDR17	NM_170710.3	0.617	0.015	1416.91	866.17
247	TSTD1	NM_001113206.1	0.619	0.015	2282.38	1378.68
248	DSC3	NM_024423.1	0.652	0.015	5069.04	3017.29
249	MBP	NM_001025101.1	0.654	0.015	1236.99	667.97
250	NET1	NM_005863.2	0.661	0.015	3705.97	2330.58
251	FAM129A	NM_022083.1	0.664	0.015	6734.51	4255.89
252	N4BP2L1	NM_052818.1	0.667	0.015	6217.91	3817.98
253	PIP	NM_002652.2	0.397	0.016	6718.19	2296.33
254	TP73L	NM_003722.3	0.43	0.016	2113.29	1084.3
255	SCGB1D2	NM_006551.3	0.46	0.016	4848.27	1515.54
256	SHISA2*	NM_001007538.1	1.949	0.016	958.25	2011.2
257	PCSK1	NM_000439.3	1.914	0.016	98.86	719.27
258	FXYD3	NM_021910.1	0.537	0.016	2357.88	1411.76
259	MARVELD3	NM_052858.3	0.572	0.016	1979.64	1247.22
260	EFEMP1	NM_004105.2	0.6	0.016	3088.12	1602.2
261	KIF11	NM_004523.2	1.658	0.016	681.89	1574.32
262	HIST1H2AJ	NM_021066.2	1.65	0.016	1430.62	3077.09
263	PDGFD	NM_025208.4	0.614	0.016	3768.43	1961.56
264	SLC44A4	NM_032794.1	0.631	0.016	1673.4	813.44
265	MFSD6	NM_017694.2	0.638	0.016	2501.2	1604.12
266	SLC29A4	NM_001040661.1	1.505	0.016	3231.92	5597.04
267	CASC5	NM_170589.2	1.914	0.017	651.06	1422.31
268	CENPE	NM_001813.2	1.634	0.017	500.28	1002.1
269	KDM6B	NM_001080424.1	1.622	0.017	1544.49	2639.29
270	BCAT1	NM_005504.4	1.596	0.017	1515.63	3364.82
271	PGAM4	NM_001029891.2	1.592	0.017	2255.1	4830.64
272	PCDH19	NM_020766.1	1.525	0.017	1203.45	2194.59
273	TFCP2L1	NM_014553.1	0.498	0.018	2441	1391.77
274	CMTM8	NM_178868.3	0.507	0.018	10265.7	6375.56
275	EDN3	NM_207033.1	0.523	0.018	5356.67	3193.4
276	SULT1A1	NM_177536.1	0.543	0.018	1935.16	1032.19
277	ABCA5	NM_018672.2	0.57	0.018	2016.2	1106.86
278	EPS8L2	NM_022772.2	0.571	0.018	2217.34	1283.15
279	TMTC1	NM_175861.1	0.582	0.018	2098.08	1387.73
280	ROPN1B	NM_001012337.1	0.594	0.018	1135.64	607.63
281	ZBTB16	NM_006006.4	0.599	0.018	4783.21	2884.79
282	FLJ25996	NM_001001699.1	0.605	0.018	5190.08	3538.07
283	CYB5R2	NM_016229.2	0.607	0.018	1958.89	1175.93
284	WNT5B	NM_030775.2	0.614	0.018	2648.34	1652.66
285	KLC3	NM_145275.1	0.647	0.018	1280.21	696.36
286	CYP2J2	NM_000775.2	0.661	0.018	5849.75	3598.37
287	GAGE2B*	NM_001098411.3	2.931	0.019	1195.21	4768.49
288	SNORD113-8	NR_003236.1	1.886	0.019	1751.83	3389.32
289	CAMK2B	XM_936314.1	0.536	0.019	1407.32	596.51
290	ZBTB16	NM_001018011.1	0.542	0.019	5137.94	2829.86
291	ATP13A4	NM_032279.2	0.548	0.019	1933.93	1059.11
292	ITIH5	NM_030569.3	0.55	0.019	5602.73	3009.71
293	C9orf152	NM_001012993.1	0.555	0.019	6449.96	3891.87
294	TSPAN18	NM_130783.2	1.803	0.019	932.15	1966.51
295	ASPM	NM_018136.2	1.737	0.019	352.06	887.25
296	MUC16	NM_024690.2	0.597	0.019	2027.26	969.68
297	SEMA6B	NM_020241.2	1.631	0.019	536.99	1059.44
298	NID2	NM_007361.2	1.577	0.019	1365.27	2905.18
299	HLA-DOA	NM_002119.3	0.655	0.019	3773.82	2448.04
300	SAMD3	NM_001017373.2	0.509	0.021	1781.17	1014.57
301	BARX2	NM_003658.3	0.557	0.021	3897.03	2346.09
302	MAMDC2	NM_153267.3	0.583	0.021	2044.78	1282.76
303	LYPLAL1	NM_138794.1	0.591	0.021	3499.07	2176.27
304	TTC22	NM_017904.1	0.593	0.021	2382.69	1426.62
305	HJURP	NM_018410.2	1.679	0.021	576.16	1302.81
306	MIR770	NR_030528.1	1.664	0.021	482.61	1022.51
307	ARHGAP8	NM_001017526.1	0.601	0.021	3786.67	2482.97
308	SNORD114-4	NR_003196.1	1.655	0.021	2341.72	4519.16
309	DBI	NM_020548.4	0.61	0.021	1515.89	789.03
310	LMX1B	NM_002316.1	0.618	0.021	6460.47	4118.79
311	CCNDBP1	NM_037370.1	0.628	0.021	4950.25	3139.22
312	SPDEF	NM_012391.1	0.632	0.021	6304.32	4204.84
313	ACSM3	NM_005622.3	0.638	0.021	1450.26	842.78
314	FZD8	NM_031866.1	0.645	0.021	4235.97	2336.29
315	B4GALNT4	NM_178537.3	1.514	0.021	1775.68	3431.11
316	KIT	NM_000222.1	0.665	0.021	5842.05	3569.12
317	EFEMP1	NM_001039348.1	0.666	0.021	9176.93	5680.13
318	PIGR	NM_002644.2	0.473	0.024	5371.2	3060.51
319	PKIA	NM_006823.2	0.526	0.024	2815.33	1840.94
320	CASC5	NM_144508.2	1.783	0.024	495.59	1209.52
321	ITGA10	NM_003637.3	0.569	0.024	5208.86	3166.58
322	KRT8	NM_002273.2	0.572	0.024	4770.01	3155.17
323	EHF	NM_012153.3	0.581	0.024	2114.14	1148.85
324	CDCA5	NM_080668.2	1.713	0.024	739.56	1717.33
325	MTL5	NM_001039656.1	0.591	0.024	2604.36	1552.11
326	SPC25*	NM_020675.3	1.65	0.024	3789.65	6657.18
327	RNASE4	NM_194431.1	0.611	0.024	1166.43	658.99
328	RNF157	NM_052916.1	1.633	0.024	477.55	1091.62
329	COX6B2	NM_144613.4	0.616	0.024	3268.01	1867.65
330	FAM3B	NM_206964.1	0.618	0.024	1426.27	789.44
331	MGC29506	NM_016459.3	0.62	0.024	2898.6	1629.18
332	LRRC50	NM_178452.3	0.624	0.024	1152.82	627.97
333	BNIPL	NM_138278.1	0.624	0.024	4963.78	2946.57
334	NTRK2	NM_006180.3	0.633	0.024	2816.2	1784.07
335	LAMA2	NM_000426.3	1.565	0.024	677.43	1352.44
336	SERINC2	NM_178865.3	0.648	0.024	8187.12	5309.52
337	EFNA5	NM_001962.1	0.655	0.024	4359.47	2731.05
338	COL6A2	NM_058175.1	1.523	0.024	1450.53	2881.49
339	MYO5C	NM_018728.1	0.66	0.024	8300.77	5500.42
340	THRSP	NM_003251.2	0.531	0.026	4300.49	2469.22
341	DLGAP5	NM_014750.3	1.879	0.026	1789.26	4417.65
342	ASTN1	NM_207108.1	1.846	0.026	467.61	1188.01
343	KIAA1984	NM_032874.2	0.548	0.026	7246.09	4458.8
344	JSRP1	NM_144616.2	0.575	0.026	5256.86	3081.64
345	EMID2	NM_133457.2	1.734	0.026	645.89	1485.35
346	MEFV	NM_000243.1	0.613	0.026	1857.9	1180.01
347	PKP2	NM_001005242.1	0.614	0.026	2878.62	1781.03
348	TMEM2	NM_013390.1	1.617	0.026	1111.91	1990.57
349	SLC44A3	NM_152369.2	0.631	0.026	3943.79	2664.42
350	C4orf42	NM_052861.2	1.561	0.026	537.87	1416
351	ICA1	NM_022308.1	0.651	0.026	5503.17	3489.97
352	SERPINB5	NM_002639.2	0.654	0.026	3795.07	2489.94
353	VIPR1	NM_004624.2	0.663	0.026	44907	28943.5
354	DNMT3A	NM_153759.2	1.5	0.026	642	1219.48
355	CYP4F22	NM_173483.1	0.538	0.027	4583.85	3015.48
356	IFI44L	NM_006820.1	0.556	0.027	6717.39	3944.43
357	LY6H	NM_002347.2	1.748	0.027	1181.7	3958.99
358	PTPRT	NM_007050.4	0.581	0.027	2900.76	1835.73
359	C5orf30	NM_033211.2	0.586	0.027	6103.19	3928.24
360	FAM46B	NM_052943.2	0.618	0.027	1406.61	766.4
361	EPCAM	NM_002354.2	0.64	0.027	3360.87	2159.08
362	AKAP1	NM_003488.2	0.657	0.027	2219.99	1265.73
363	TCEAL2	NM_080390.3	0.462	0.03	2006.16	644.54
364	CLDN7	NM_001307.3	0.471	0.03	1188.53	451.41
365	HLA-DQB2	NM_182549.1	0.51	0.03	1731.84	508.03
366	PIK3C2G	NM_004570.2	0.532	0.03	2463.15	1209.12
367	MAOA	NM_000240.2	0.538	0.03	7781.94	3947.87
368	CEACAM1	NM_001024912.1	0.545	0.03	9683.07	5880.37
369	PPP1R1A	NM_006741.2	0.547	0.03	949.35	413.73
370	MAGEA9B	NM_001080790.1	1.806	0.03	199.68	726.71
371	GRB7*	NM_005310.2	0.561	0.03	2054.91	1095.71
372	FOXJ1	NM_001454.2	1.754	0.03	229.46	780.35
373	NETO1	NM_138966.2	1.7	0.03	1067.26	1959.71
374	TESC*	NM_017899.1	0.598	0.03	2449.5	1573.3
375	NRG1	NM_013961.1	0.599	0.03	2300.46	1365.91
376	MGST1	NM_020300.3	0.608	0.03	3726.89	2315.8
377	LAMB3	NM_000228.2	0.61	0.03	6255.97	3475.73
378	MANEAL	NM_001031740.1	0.613	0.03	3173.76	1923.89
379	CASZ1	NM_017766.2	0.622	0.03	6722.05	4295.98
380	FSD1	NM_024333.1	1.58	0.03	678.13	1489.33
381	HLF	NM_002126.3	0.639	0.03	5116.98	3500.22
382	MNDA	NM_002432.1	0.639	0.03	2792.82	1720.02
383	PTTG1	NM_004219.2	1.563	0.03	1212.25	2590.68
384	MFI2	NM_005929.3	0.653	0.03	2075.84	1210.85
385	FAM180A	NM_205855.2	0.658	0.03	2096.69	1318.29
386	RASSF5	NM_182664.1	0.664	0.03	1721.08	1041.9
387	VAV3	NM_006113.4	0.402	0.033	8116.96	5195.56
388	ZNF365	NM_199451.1	2.203	0.033	1153.31	2682.04
389	SCRG1	NM_007281.1	0.506	0.033	1859.99	735.93
390	SLC15A3	NM_016582.1	0.534	0.033	3705	2429.71
391	SNORD113-3	NR_003231.1	1.834	0.033	1276.34	2584.28
392	RASL10B	NM_033315.2	1.788	0.033	791.38	1563.66
393	TRIM36	NM_001017397.1	0.56	0.033	2257.09	1326.39
394	ARSI	NM_001012301.1	1.749	0.033	454.78	1071.58
395	LIMK2	NM_001031801.1	0.577	0.033	3360.6	2217.09
396	MIR758	NR_030406.1	1.707	0.033	966.82	1948.64
397	FAM19A3	NM_182759.2	0.588	0.033	2991.35	1697.3
398	EMILIN2	NM_032048.2	1.669	0.033	861.14	1650.57
399	MPL	NM_005373.1	0.614	0.033	4382.76	2621.58
400	NCRNA00086	NR_024359.1	0.624	0.033	4452.01	2848.11
401	MAP7	NM_003980.3	0.627	0.033	3641.58	2247.45
402	PTPN14	NM_005401.3	0.629	0.033	2264.16	1485.96
403	C1orf210	NM_182517.1	0.633	0.033	1642.61	993.86
404	OGFRL1	NM_024576.3	0.636	0.033	2972.37	2001.7
405	UHRF1*	NM_013282.3	1.567	0.033	1799.98	3710.71
406	FKBP5	NM_004117.2	0.638	0.033	5802.11	3205.01
407	MARVELD2	NM_001038603.1	0.647	0.033	1859.9	1222.49
408	AP3B2	NM_004644.3	0.65	0.033	2544.13	1846.27
409	LOXL1	NM_005576.2	1.537	0.033	1546.19	3043.68
410	SEMA6D	XM_932857.1	0.658	0.033	7387.83	4338.46
411	LIMK2	NM_016733.2	0.66	0.033	3146.77	2118.91
412	WISP1	NM_080838.1	1.507	0.033	595.66	1293.8
413	PATE2	NM_212555.1	2.069	0.034	723.49	1495.55
414	GHR	NM_000163.2	0.547	0.034	5916.34	3780.11
415	RIMS3	NM_014747.2	0.557	0.034	2868.29	1445.12
416	NCAM2	NM_004540.2	1.745	0.034	568.6	1146.17
417	IRF5	NM_002200.3	0.574	0.034	6314.57	3417.46
418	TNXB	NM_019105.5	0.578	0.034	4307.63	2506.85
419	ESM1	NM_007036.2	1.695	0.034	419.83	1125.72
420	BCAM	NM_005581.3	0.592	0.034	4008.67	2717.16
421	AGAP2	NM_014770.2	1.678	0.034	597.65	1349.29
422	FAM70A	NM_017938.2	0.599	0.034	1124.51	582.97
423	KRTCAP3	NM_173853.2	0.607	0.034	2644.96	1708.37
424	SSTR2	NM_001050.2	1.635	0.034	511.65	1311.88
425	HISPPD2A	NM_014659.3	0.612	0.034	3479.15	2356.67
426	NEBL	NM_213569.1	0.613	0.034	1967.93	1448.98
427	EPHB2	NM_017449.2	1.616	0.034	576.57	1112.69
428	ARHGEF6	NM_004840.2	0.626	0.034	4110.98	2539.33
429	NDP	NM_000266.1	0.639	0.034	4433.51	2980.29
430	RDH13	NM_138412.2	0.641	0.034	2995.1	1913.1
431	IL33	NM_033439.2	0.649	0.034	2375.01	1504.68
432	FBP1	NM_000507.2	0.66	0.034	4784.64	2871.86
433	CD52	NM_001803.2	0.664	0.034	1743.2	1066.91
434	COL4A3	NM_000091.3	0.483	0.036	1440.44	719.66
435	HAO2	NM_001005783.1	1.84	0.036	700.28	1772.14
436	DSC2	NM_004949.2	0.615	0.036	1580.48	1016.66
437	FLJ35220	NM_173627.2	0.635	0.036	5574.31	3487.78
438	TUBA4A	NM_006000.1	0.637	0.036	3251.36	2077.71
439	RGS4	NM_005613.3	1.567	0.036	2900.1	5683.53
440	ALOX12P2	NR_002710.2	0.66	0.036	2633.27	1640.38
441	KLHL13	NM_033495.2	0.661	0.036	3417.06	2333.31
442	CBX2	NM_032647.2	1.51	0.036	774.71	1569.19
443	STARD13	NM_178007.1	1.502	0.036	1304.35	2397.16
444	PAX3	NM_181457.1	2.324	0.039	597.99	2629.24
445	ELF5	NM_198381.1	0.507	0.039	3148.49	2175.22
446	RASL10A	NM_001007279.1	0.565	0.039	8881.16	5468.29
447	TUBB3	NM_006086.2	1.706	0.039	4462.77	11205.6
448	NCAPG	NM_022346.3	1.627	0.039	1297.34	3067.78
449	STGC3	NM_001006608.1	1.527	0.039	1036.13	1730.31
450	MARVELD3	NM_001017967.2	0.656	0.039	5956.64	3727.05
451	PLCH2	NM_014638.2	0.656	0.039	4228.64	2330.33
452	SCGB2A1	NM_002407.1	0.478	0.042	6748.52	2718.14
453	MAG	NM_002361.2	0.483	0.042	3992.14	1543.57
454	TNFRSF19	NM_018647.2	1.857	0.042	487.79	1122.24
455	PIWIL4	NM_152431.1	1.722	0.042	926.5	1753.34
456	THY1	NM_006288.2	1.679	0.042	1530.8	3262.6
457	ARL4A	NM_005738.2	0.597	0.042	1309.67	715.34
458	C10orf81	NM_024889.3	0.601	0.042	6115.98	3386.63
459	ZYX	NM_003461.4	1.638	0.042	3139.48	5732.5
460	ALPK1	NM_025144.2	0.617	0.042	4443.17	2971.44
461	TAC1	NM_013996.1	1.613	0.042	750.93	1586.43
462	FLJ41170	NM_001004332.1	1.589	0.042	1979.78	3648.73
463	NCF4	NM_000631.3	0.63	0.042	4176.33	2724.81
464	TSPAN13	NM_014399.3	0.632	0.042	3535.54	2399.95
465	JUP	NM_021991.1	0.658	0.042	1698.53	1040.23
466	ZCCHC2	NM_017742.3	0.665	0.042	5162.55	3490.08
467	CIDEC	NM_022094.2	0.463	0.046	2205.13	941.07
468	GAGE7	NM_021123.1	2.11	0.046	575.07	5033.76
469	C12orf64	NM_173591.1	0.55	0.046	1211.27	462.96
470	PLA2G4F	NM_213600.2	0.554	0.046	2543.44	1380.16
471	UBE2T	NM_014176.1	1.591	0.046	1266.3	2904.94
472	HBB	NM_000518.4	0.637	0.046	3566.15	1765.02
473	TMEM100	NM_018286.1	1.537	0.046	256.03	836.57
474	RPS6KA2	NM_021135.4	0.655	0.046	8247.86	5568.94
475	HAS2	NM_005328.1	1.517	0.046	1035.99	2001.11
476	GABPAP	XM_938298.1	1.506	0.046	598.04	1098.78
477	PAX3	NM_013942.2	2.142	0.049	537.16	2262.6
478	SLC26A3	NM_000111.1	0.482	0.049	4880.16	2852.26
479	GAGE5	NM_001475.1	2.062	0.049	759.23	5996.04
480	SALL1	NM_002968.1	1.951	0.049	1058.12	2064.68
481	MCART6	NM_001012755.1	1.882	0.049	945.35	1766.5
482	BAPX1	NM_001189.2	1.812	0.049	403.09	1134.67
483	ST6GAL2	NM_032528.1	1.78	0.049	831.75	2110.68
484	PRODH	NM_016335.2	0.569	0.049	1709.93	1160.31
485	CHST6	NM_021615.3	1.752	0.049	658.88	1500.16
486	SHOX2	NM_006884.1	1.711	0.049	720.36	1506.59
487	LY6H	XM_937329.1	1.685	0.049	1172.31	3856.24
488	SNORD78	NR_003944.1	1.657	0.049	520.12	1195.82
489	ANGPT2	NM_001118887.1	1.647	0.049	854.48	1785.14
490	SLC5A1	NM_000343.1	0.614	0.049	3000.44	1985.11
491	PGLYRP2	NM_052890.3	0.628	0.049	3602.18	2424.65
492	MEG8	NR_024149.1	1.586	0.049	1089.55	1969.35
493	FGF1	NM_033136.1	0.649	0.049	2508.6	1660.88
494	DKK2	NM_014421.2	0.65	0.049	1471.4	804.08
495	TCIRG1	NM_006053.2	1.522	0.049	1172.05	1991.77
*genes with primers successfully designed for qPCR assays

## Sheet: Suppl Table 4
Suppl Table 4 Correlation between expression profiling and qPCR assays based on a pilot run of six representative samples. Genes with good correlation value (r ≥ 0.6) were subjected to testing on remaining 40 samples
Gene Name	Pearson's r	p-value
PRAME	0.991	<0.001
ADH1B	0.976	0.001
CTHRC1	0.968	0.002
NPTX2	0.965	0.002
NEFL	0.961	0.002
ABCA8	0.931	0.007
DAPL1	0.915	0.011
TP63_v2	0.901	0.014
COL17A1	0.896	0.016
GCNT2	0.88	0.021
CCL19	0.87	0.024
MMP3	0.855	0.03
FN1	0.835	0.039
TRERF1	0.798	0.057
TRIM29	0.794	0.059
TESC	0.777	0.069
KIF20A	0.776	0.07
UHRF1	0.739	0.093
HEPACAM2	0.714	0.111
APOD	0.713	0.112
SERHL2	0.671	0.145
KIF15	0.659	0.154
HOXD13	0.625	0.185
GAGE2B	0.557	0.251
CALML5	0.548	0.26
C2orf40	0.545	0.263
ADH1C	0.487	0.327
CYP1B1	0.442	0.38
SPAG11B	0.438	0.385
GRB7	0.411	0.418
UBE2C	0.336	0.58
SYNGAP1	0.33	0.524
TP63_v1	0.22	0.676
LAMB1	0.188	0.762
OR5P3	0.082	0.877
SPC25	0.056	0.928
SHISA2	-0.006	0.991
SCARA5	-0.052	0.922
LHX2	-0.103	0.846
RORC	-0.157	0.766
DPYSL4	-0.201	0.703
CH25H	-0.298	0.566
CHST1	-0.844	0.072
